# Supplementary material for: Development of SDS-Modified PbO2 Anode Material Based on Ti3+ Self-Doping Black TiO2NTs Substrate as a Conductive Interlayer for Enhanced Electrocatalytic Oxidation of Methylene Blue
Source: Molecules. 2023 Oct 9;28(19):6993. doi: 10.3390/molecules28196993 (PMC10574806; doi:10.3390/molecules28196993)
Supplement: Supplementary file 1 [file molecules-28-06993-s001.zip]

Archive with 1 entries (1 files):
- molecules-2630450-supplementary.pdf
